# Supplementary material for: Molecular phylogeny of porcelain crabs (Porcellanidae: Petrolisthes and allies) from the south eastern Pacific: the genera Allopetrolisthes and Liopetrolisthes are not natural entities
Source: PeerJ. 2016 Mar 10;4:e1805. doi: 10.7717/peerj.1805 (PMC4793318; doi:10.7717/peerj.1805)
Supplement: Data S1 [file peerj-04-1805-s002.txt]

[362: 16s and 328: H3]

Allopetrolisthes_angulosus
GTCTATTCTGCCCATTGAGTTTAACGGCCGCGGTATTCTAACTGTGCAAAGGTAGCATAATCAGTAGCTTCTTAATTGGAGGCTTGTATGAACGATTAGATAAGAATTAAACTGTCTTTTCTTGAATTTTATTTTTAAGTGAAAAAGCTTAAATATTTCAGGGGGACGATAAGACCCTATAAATCTTCATGTAATAAAATTCATTGTGCTGGGGCGGTAGAAATATAGTGAAACTGTTTAAAGTTAAAGATCTTAGTTATAGATTTAAAGAATAAGTTACTTTAGGGATAACAGCATGATTTCTTTTGAGAGTTCAAATCGAAAAAGAAGTTTGTGACCTCGATGTTGAATTAAAATTTCCT  CCGCAAATCCACGGGAGGCAAGGCACCCCGTAAGCAGCTGGCCACCAAGGCAGCTCGCAAGTCCGCCCCTGCAACTGGTGGTGTCAAGAAGCCCCACCGTTACAGGCCTGGTACCGTGGCTCTGCGTGAGATTCGTCGCTACCAGAAGAGCACTGAACTGCTCATCAGGAAGCTTCCCTTCCAACGTCTGGTGAGGGAGATCGCCCAGGATTTCAAGACTGACTTGCGTTTCCAGTCCTCCGCCGTCATGGCCCTGCAGGAAGCTTCTGAGGCTTACCTCGTTGGTCTCTTTGAAGACACCAACTTGTGTGCCATCCACGCCAAGCGT
Petrolsithes_granulosus
GTCTATTCTGCCCATTGAGTTAAAAGGCCGCGGTATACTAACTGTGCAAAGGTAGCATAATCAGTAGTTTCTTAATTGGAGGCTTGTATGAATGATTGGACAAGAATTAAACTGTCTTTTTTTGAATTTTATTTTTAAGTGAAAAAGCTTAAATAAATGAGAGGGACGATAAGACCCTATAAATCTTTATGTAATAAATTTCATTATACTGGGGCGGTAGTGATATAAAAAAACTATTAAAAAAAAAAGATCCTGTTTACGGATTAAAAGAATAAGTTACTTTAGGGATAACAGCATAATTTCTTTAAAGAGTTCGTATCAAAAAAGAAGTTTGTGACCTCGATGTTGAATTAAAAGTTCCT  CCGCAAATCCACGGGAGGAAAGGCACCCCGTAAACAGTTGGCCACCAAGGCAGCTCGCAAGTCAGCCCCTGCAACAGGCGGTGTCAAGAAGCCCCATCGCTACAGGCCAGGCACTGTGGCTCTGCGTGAGATTCGTCGCTACCAAAAGAGCACTGAACTTCTTATCAGGAAGCTCCCCTTCCAACGTCTGGTGAGGGAGATCGCCCAGGATTTCAAGACTGACTTGCGTTTCCAGTCCTCAGCCGTCATGGCCCTGCAGGAAGCTTCTGAGGCTTACCTCGTTGGTCTCTTTGAGGACACCAACCTGTGTGCCATCCACGCCAAACGT
Petrolisthes_laevigatus
GTCTATTCTGCCCATTGAGTTAAAAGGCCGCGGTATTCTAACTGTGCAAAGGTAGCATAATCAGTAGTTTCTTAATTGGAGGCCTGTATGAACGATTGGATAARAATTGAACTGTCTTTTTTTGAATTTTATTTTTAAGTGAAAAAGCTTAAATGAATCAGAGGGACGATAAGACCCTATAAATCTTTATGTAATAAAATTCATTGTGCTGGGGCGGTAAAAATATAAAAAAACTATTTAAAGTAAAAGATCTTAGTTATAGATTTGAAAAATAAGTTACTTTAGGGATAACAGCATAATTTCTTTTGAGAGTTCATATCGAAAGAGAAGTTTGTGACCTCGATGTTGAATTAAGAATTCTC  CCGCAAATCCACGGGAGGAAAGGCTCCCCGTAAGCAGCTGGCCACCAAGGCAGCTCGCAAGTCAGCCCCTGCAACGGGCGGTGTAAAGAAGCCCCATCGCTACAGGCCAGGCACCGTGGCTCTGCGTGAGATTCGTCGCTACCAGAAGAGCACTGAACTGCTCATCAGGAAGCTCCCCTTCCAACGTCTGGTGAGGGAGATCGCCCAAGATTTCAAGACCGACTTGCGTTTCCAGTCCTCCGCCGTCATGGCCCTGCAGGAAGCTTCTGAGGCTTACCTCGTTGGTCTCTTTGAGGACACCAACCTGTGTGCCATCCACGCCAAGCGT
Liopetrolisthes_mitra
GTCTATTCTGCCCATTGAGTTAAAAGGCCGCGGTAAACTAACTGTGCAAAGGTAGCATAATCAGTAGCTTCTTAATTAGAGGCTTGTATGAATGAGTGGATAAGAATTAAACTGTCTTTACTAAAATTTTATTTTTAAGTGAAAAAGCTTAAATAAACTAGAGGGACGACAAGACCCTATAAATCTTTATGTGATAGAATTCATTGTGCTGGGGCGGTAAAAATATAATAAAACTATTTAAAGTAAAAGATCTTAAATATAGATTAAAAGAATAAGTTACTTTAGGGATAACAGCATAATTTCTTTTGAGAGTCCAAATCGAAAAAGAAGTTTGTGACCTCGATGTTGAATTAAAAATTCCT  TCGTAAATCTACGGGAGGAAAGGCTCCCCGTAAGCAGCTGGCCACCAAGGCAGCTCGTAAGTCAGCCCCTGCAACTGGTGGTGTCAAGAAGCCCCATCGTTACAGGCCAGGCACCGTAGCTCTACGTGAGATTCGTCGTTACCAGAAGAGTACTGAACTGCTCATCAGGAAGCTTCCCTTCCAGCGTCTGGTGAGGGAAATCGCACAGGATTTCAAGACTGACTTGCGTTTCCAGTCCTCGGCCGTCATGGCCCTGCAGGAAGCTTCTGAGGCTTACCTTGTTGGTCTCTTTGAGGACACCAACCTGTGTGCCATCCACGCCAAGCGT
Lipetrolisthes_patagonicus
GTCTATTCTGCCCATTGAGTTAAAAGGCCGCGGTAAACTAACTGTGCAAAGGTAGCATAATCAGTAGCTTCTTAATTAGAGGCTTGTATGAATGAGTGGATAAGAATTAAACTGTCTTTACTAAAATTTTATTTTTAAGTGAAAAAGCTTAAATAAACTAGAGGGACGACAAGACCCTATAAATCTTTATGTGATAGAATTCATTGTGCTGGGGCGGCAAAAATATAATAAAACTATTTAAAGTAAAAGATCTTAAATATAGATTAAAAGAATAAGTTACTTTAGGGATAACAGCATAATTTCTTTTGAGAGTCCAAATCGAAAAAGAAGTTTGTGACCTCGATGTTGAATTAAAAATTCCT  TCGTAAATCTACGGGAGGAAAGGCTCCCCGTAAGCAGCTGGCCACCAAGGCAGCTCGTAAGTCAGCCCCTGCAACTGGTGGTGTCAAGAAGCCCCATCGTTACAGGCCAGGCACTGTAGCTCTACGTGAGATTCGTCGTTACCAGAAGAGTACTGAACTGCTCATCAGGAAGCTTCCCTTCCAACGTCTGGTGAGGGAAATTGCTCAGGATTTCAAGACTGACTTGCGTTTCCAGTCGTCAGCCGTGATGGCCCTGCAGGAAGCTTCTGAGGCTTACCTTGTTGGTCTCTTTGAAGACACCAACCTGTGTGCCATCCACGCCAAGCGT
Allopetrolisthes_punctatus
GTCTGTTCTGCCCATTGAGTTAAAAGGCCGCGGTATTCTAACTGTGCAAAGGTAGCATAATCAGTAGCTTCTTAATTGGAGGCTCGTATGAATGATTAGATAAGAATTAAACTGTCTTTCCTTGAATTTTATTTTTAAGTGAAAAAGCTTAAATGCGTCAGAGGGACGATAAGACCCTATAAATCTTTATGTAGGGAAATTCATTGTGCTGGGGCGGTAGAAATATAATAAAACTGTTTTAAGTTGGAGATCTTAGTTATAGATTTAAAGAACAAGTTACTTTAGGGATAACAGCATAATTTCTTTTGAGAGTTCAAATCGAAAGAGAAGTTTGTGACCTCGATGTTGAATTAAAAGTTCCT  CCGCAAATCCACGGGAGGAAAGGCACCCCGTAAGCAGCTGGCCACCAAGGCAGCTCGCAAGTCAGCCCCTGCAACTGGTGGTGTCAAGAAGCCCCACCGTTACAGGCCTGGTACCGTGGCTCTGCGTGAGATTCGTCGCTACCAGAAGAGCACTGAACTGCTCATCAGGAAGCTTCCCTTCCAACGTCTGGTGAGGGAGATCGCCCAGGATTTCAAGACTGACTTGCGTTTCCAGTCCTCCGCCGTGATGGCCCTGCAGGAAGCATCTGAGGCTTACCTCGTTGGTCTCTTTGAGGACACCAACCTGTGTGCCATCCACGCCAAGAGT
Allopetrolisthes_spinifrons
ATCTATTCTGCCCATTGAGTTAAAAGGCCGCGGTATACTAACTGTGCAAAGGTAGCATAATCAGTAGTTTCTTAATTGGAGGCTTGTATGAATGATTGGATAAGAATTAAACTGTCTTTTCTTGAATTTTATTTTTAAGTGAAAAAGCTTAAATGAATTAGAGGGACGATAAGACCCTATAAATCTTTATGTTATTAAATTCATTGTGCTGGGGCGGCAAAGGTATAGAAAAACTATTTGTAGTAAAAGATCTTAATTATAGATTTTAAGAATAAGTTACTTTAGGGATAACAGCATAATTTCTTTTGAGAGTTCAAATCGAAAAAGAAGTTTGTGACCTCGATGTTGAATTAAAATTTCCT  CCGTAAATCCACGGGAGGAAAGGCACCCCGTAAGCAGTTGGCAACCAAGGCAGCTCGCAAGTCAGCCCCTGCAACTGGTGGTGTCAAGAAGCCCCATCGCTACAGGCCAGGCACCGTAGCTCTGCGTGAGATTCGTCGCTACCAGAAGAGCACTGAACTGCTCATCAGGAAGCTCCCCTTCCAACGTCTGGTCAGGGAGATCGCCCAGGATTTCAAGACCGACTTGCGTTTCCAGTCTTCCGCCGTCATGGCCCTGCAGGAAGCTTCTGAGGCTTACCTCGTTGGTCTCTTTGAGGACACCAACCTATGTGCCATCCACGCCAAGCGT
Petrolisthes_tuberculatus
GTCAATTCTGCCCATTGAGTTGAAAGGCCGCGGTATACTAACTGTGCAAAGGTAGCATAATCAGTAGTTTCTTAATTGGAGGCTTGTATGAATGATTGGATAAGAATTAAACTGTCTCTCCCTGAATTTTATTTTTAAGTGAAAAAGCTTAAATAAGTTAGAGGGACGATAAGACCCTATAAATCTTTATGTGAATAAGTTCATTGTGCTGGGGCGGCAGAAATAAAGAAAACCTATTTTAAATAAAAGATCTTAATTATAGATTTAAAGAATAAGTTACTTTAGGGATAACAGCATAATTTCTCTTGAGAGTTCTAATCGAAAGAGAAGCTTGTGACCTCGATGTTGAATTAAAATTTCCT  CCGCAAATCCACGGGAGGAAAGGCACCCCGTAAGCAGCTGGCCACAAAGGCAGCTCGTAAGTCAGCCCCTGCAACTGGWGGTGTCAAGAAGCCCCACCGATACAGGCCAGGCACCGTGGCCCTGCGTGAGATTCGTCGCTACCAGAAGAGCACTGAACTGCTCATCAGGAAGCTCCCCTTCCAACGTCTGGTGAGGGAGATCGCCCAGGATTTTAAGACWGACTTGCGTTTCCAGTCCTCCGCCGTCATGGCCCTGCAGGAAGCTTCAGAGGCTTACCTTGTTGGTCTCTTTGAGGACACCAACCTGTGTGCCATCCACGCCAAGCGT
Petrolisthes_tuberculosus
GTCTATTCTGCCCATTGAGTTAAAAGGCCGCGGTATACTAACTGTGCAAAGGTAGCATAATCAGTAGTTTCTTAATTGGAGGCTTGTATGAATGATTGGATAAGAATTAAACTGTCTTTTCTTGAATTTTATTTTTAAGTGAAAAAGCTTAAATAAATTAGAGGGACGATAAGACCCTATAAATCTTTATGTGAAAGAATTCATTGTGCTGGGGCGGCAGAAATATAAAAAACCTATTTAGAGTAAAAGATCTTATTTATAGATTTAAAGAATAAGTTACTTTAGGGATAACAGCATAATTTCTTTTGAGAGTTCAAATCGAAAGAGAAGTTTGTGACCTCGATGTTGAATTAAAATTTCCG  CCGCAAATCCACGGGAGGAAAGGCACCCCGTAAGCAGCTGGCTACCAAGGCAGCTCGCAAGTCTGCCCCTGCAACTGGTGGTGTCAAGAAGCCCCATCGATACAGGCCAGGCACCGTTGCTCTGCGTGAGATTCGTCGCTACCAGAAGAGCACTGAACTGCTCATCAGGAAGCTCCCCTTCCAACGTCTGGTGAGGGAGATCGCCCAGGATTTCAAGACAGACTTGCGTTTCCAGTCCTCCGCCGTTATGGCCCTGCAGGAAGCTTCAGAGGCTTACCTCGTTGGTCTCTTTGAGGACACCAACCTGTGTGCCATCCACGCCAAGCGT
Petrolisthes_violaceus
GTCTATTCTGCCCATTGAGTTAAAAGGCCGCGGTATACTAACTGTGCAAAGGTAGCATAATCAGTAGTTTCTTAATTGGAGGCTTGTATGAATGATTGGATAAGAATTAAACTGTCTTTTCCTAAATTTTATTTTTAAGTGAAAAAGCTTAAATAAATTAGAGGGACGATAAGACCCTATAAATCTTTATGAAGTAGAATTCATTGTGCTGGGGCGGCAGAAATATAAAAAAACTATTTTAAGCAGAAGATCCTAATTATGGATTTAAAGAATAAGTTACTTTAGGGATAACAGCATAATTCCTCTTGAGAGTCCAAATCTAAAGAGGAGCTTGTGACCTCGATGTTGAATTAAAAATTCCC  CCGTAAATCCACGGGAGGAAAGGCACCCCGTAAGCAGCTGGCCACCAAGGCAGCTCGTAAGTCAGCCCCTGCAACTGGTGGTGTTAAGAAGCCCCACCGTTACAGGCCAGGCACCGTGGCTCTGCGTGAGATTCGTCGTTACCAGAAGAGCACTGAACTGCTCATCAGGAAGCTCCCCTTCCAACGTCTGGTGAGGGAAATCGCCCAGGATTTCAAGACAGACTTGCGTTTCCAGTCCTCAGCCGTCATGGCTCTGCAGGAAGCTTCAGAGGCTTACCTCGTTGGTCTCTTTGAGGACACCAACCTGTGTGCCATCCACGCCAAGCGT
Pachycheles_monilifer
GTCTATTCTGCCCATTGAATTAAAAGGCCGCAGTATCCTAACTGTGCAAAGGTAGCATAATCATTAGTTTTTTAATTGGAGGCTTGTATGAACGATTGGACAAGAGCTAAACTGTCTCTTTTTGAATTTTATTATTAAGTGAAAAAGCTTAAATAAGCAAGAAGGACGATAAGACCCTATAAATCTTTATAAAAATAAGTTTATTATGCTGGGGCGGTGTTAATATAAATAAACTGTTAATACTAAAAGATCCTTGTTATGGATTAAAAGAATAAGTTACTTTAGGGATAACAGCATAATTTCTTTTGAGAGTTCAAATCGAAAAAGAAGTTTGTGACCTCGATGTTGAATTAAGAATTCCT  TCGCAAGTCCACGGGAGGTAAGGCACCCCGTAAGCAGCTGGCCACCAAGGCTGCTCGCAAGTCAGCCCCTGCCACAGGTGGTGTCAAGAAGCCCCACCGCTACAGGCCCGGTACCGTGGCTCTGCGTGAGATCCGTCGCTACCAGAAGAGCACTGAACTACTCATCCGCAAGCTCCCCTTCCAGCGTCTGGTGAGGGAGATTGCTCAGGACTTCAAGACTGACTTGCGCTTCCAGTCCTCCGCCGTCATGGCCCTGCAGGAGGCTTCCGAGGCTTACCTGGTCGGTCTCTTTGAGGACACCAACTTGTGTGCCATCCACGCCAAGCGT
Neopisosoma_angustifrons
GTCTATTCTGCCCATTGAATTAAAAGGCCGCAGTATCCTAACTGTGCAAAGGTAGCATAATCATTAGTTTTTTAATTGGAGGCTTGTATGAACGATTGGACAAGAGCTAAACTGTCTTTTCTTGAATTTTATTATTAAGTGAAAAAGCTTAAATGAAAAAGAGGGACGATAAGACCCTATAAATCTTTATCAGAATTAAGTGATTGTGCTGGGGCGGTATAAATGTAAATAAACTGTTTAAATCAAAAGATCCTAATTATGGAATAAAAGAGAAAGTTACTTTAGGGATAACAGCATAATTTCTTTAGAGAGTTCTAATCGAAAAAGAAGTTTGTGACCTCGATGTTGAATTAAGAATTCCT  CCGCAAGTCCACGGGAGGCAAGGCACCCCGCAAGCAGCTGGCCACCAAGGCTGCTCGCAAGTCAGCCCCTGCCACAGGTGGTGTCAAGAAGCCCCACCGCTACAGGCCCGGTACCGTGGCCCTGCGTGAGATCCGTCGCTACCAGAAGAGCACTGAATTGTTCATCCGCAAGCTCCCCTTCCAGCGTCTGGTGAGGGAGATTGCTCAGGACTTCAAGACTGACCTGCGCTTCCAGTCCTCCGCCGTCATGGCCCTGCAGGAAGCTTCTGGGGCTTACCTGGTCGGTCTCTTTGAGGACACCAACTTGTGTGCCATCCACGCCAAGCGT
Petrolisthes_desmarestii
GTCTATTCTGCCCATTGAATTAAAAGGCCGCAGTACTCTGACTGTGCAAAGGTAGCAAAATCATTAGTTTTTTAATTGAAGGCTTGTATGAATGATTGGACAAGAATTAAGCTGTCTCTTTTTGAATTTTATTTTTAAGTGAAAAAGCTTAAATGATTAAGAAAGACGATAAGACCCTATAAATCTTTATGTAAATTAATTCATTATACTGGGGCGGTAAAGATATAAAATAAACTGTCAAAGTAAAAGATCCTATTTATGGATTAGAAGTAAAAGTTACTTTAGGGATAACAGCATAATTTCTTTTGAGAGTCCAAATCGAAAAAGGAGCTTGTGACCTCGATGTTGAATTAAGATATCCT  CCGCAAATCCACGGGAGGTAAGGCTCCCCGTAAACAGCTGGCCACTAAGGCTGCTCGCAAGTCAGCCCCTGCCACGGGTGGTGTCAAGAAGCCCCATCGCTACAGGCCTGGTACCGTGGCTCTGCGTGAGATCCGTCGCTACCAGAAGAGCACCGAGCTACTCATCCGCAAGCTCCCCTTCCAGCGTCTGGTGAGGGAGATCGCCCAGGACTTCAAGACTGACCTGCGCTTCCAGTCCTCCGCCGTCATGGCCCTGCAAGAAGCATCTGAGGCTTACCTGGTCGGCCTCTTTGAAGACACCAACCTGTGTGCCATCCATGCCAAGCGT
Polyonyx_gibbesi
GTCTATCCTGCCCACTGAATTGAAGGGCCGCGGTAATTTGACTGTGCAAAGGTAGCATAATCATTAGTTTTTTAATTGAAGGCTTGTATGAATGGTTGGACAAGAATTAAACTGTCTCTTTTTGAATTTTACTTTTAAGTGAGAAGGCTTAAATAAACTTAAGGGACGATAAGACCCTATAAATCTTTATAATATAAATTTAATTATACTGGGGCGGTAATAATATGAAATAACTGTTTTGAGTTAAAGTGCTTTTTTAAAAATAAATAGTTTAAGTTACTTTAGGGATAACAGCATAATTTTTTTTGAGAGTTCTTATCGAAAAAAAAGTTTGTGACCTCGATGTTGAATTAAAATTTCTT  CCGTAAATCGACGGGAGGCAAGGCACCACGTAAGCAGCTGGCCACCAAGGCAGCGCGCAAGTCTGCCCCTGCTACAGGCGGTGTGAAAAAGCCTCACCGCTACAGGCCGGGTACTGTTGCTCTACGTGAGATCCGTCGCTACCAGAAGAGCACCGAGTTGCTCATCAGGAAGCTGCCCTTCCAACGTCTTGTGAGGGAGATCGCCCAGGATTTCAAGACTGACCTGCGTTTCCAGTCCTCTGCCGTCATGGCCCTGCAGGAAGCTTCTGAGGCCTACCTGGTGGGTCTCTTTGGAAACACCAACCTGTGTGCCATTCACGCCAAGCGT
Megalobrachium_soriatum
GTCTATTCTGCCCACTGAGTTAAAAGGCCGCGGTATACTAACTGTGCAAAGGTAGCATAATCAGTAGTTTTTTAATTGAAGGCTTGTATGAATGATTGGACAAGGGTAAAGCTGTCTTTTTTTGAATTTTATTTTTAAGTGAAAAAGCTTAAATGAAATAGAGGGACGATAAGACCCTATAAATCTTTATGTCAAAAGTGGCATTATGCTGGGGTGGTAGTGATATTAAATAACTATTAGAAGTAAAAGAACCTGTCTAAGGAATAAAAGAATAAGTTACTTTAGGGATAACAGCATAATTTCTTTTGAGAGTCCAAATCGAAAAAGAAGTTTATGACCTCGATGTTGAATTAAAATTTCCT  CCGTAAATCCACAGGAGGCAAGGCACCCCGCAAGCAGCTGGCCACCAAGGCTGCTCGCAAGTCCGCCCCTGCCACAGGAGGCGTCAAGAAGCCCCACCGATACAGGCCAGGTACTGTTGCCCTGCGTGAGATTCGTCGTTACCAGAAGAGCACTGAACTGCTCATCAGGAAGCTCCCCTTCCAACGTCTGGTGAGGGAGATCGCGCGGGACTTCAAGACCGACCTGCGTTTCCAGTTCCCCGCCGTCATGGCCATGCAGGAAGCTTCAGAGGCCTACCTGGTTGGTCTCTTTGAGGACACCAACCTGTGTGCCATCCACGCCCAGCGT
